# Supplementary material for: Phosphorus-solubilizing bacteria improve the growth of Nicotiana benthamiana on lunar regolith simulant by dissociating insoluble inorganic phosphorus
Source: Commun Biol. 2023 Nov 9;6:1039. doi: 10.1038/s42003-023-05391-z (PMC10636133; doi:10.1038/s42003-023-05391-z)
Supplement: Supplementary file 4 — Supplementary Data [file 42003_2023_5391_MOESM4_ESM.xlsx]

## Sheet: Full name for the abbreviation
Due to the limit of space in excel tables, we used some abbreviations here instead of their full names. This table is used to connect abbreviations with their full names.
AMBP	Attatched microbial biomass phosphorus
AP	adsorbed phosphorus
DAI	days after inoculation
DAS	days after sowing
DIIP	Dissociated insoluble inorganic phosphorus
DIP	Dissolved inorganic phosphorus
DOP	Dissolved organic phosphorus
GIR	growth inhibitory rate
MBP	Microbial biomass phosphorus
SMBP	Suspended microbial biomass phosphorus
TAP	total available phosphorus

## Sheet: Fig. 1 B&C
Fig. 1B	Element components in the lunar regolith and its simulant
	Fe	Mg	Ca	Na	K	P	Mn
replicate1	8.4875	3.935	7.5	1.115	0.794	0.497	0.169
replicate2	8.7025	4.17	4.2	0.948	0.44	0.562	0.137
replicate3	8.12	3.65	7.975	1.167	0.794	0.529	0.173
Apollo 14 samples	8.08889	5.64	7.64286	0.519355	0.456383	0.222676	0.108451
CAS-1	8.82778	4.392	5.17857	2.73774	1.14511	0.558873	0.147183
Fig. 1C	The phosphorus dissolved in the Ca3(PO4)2 decomposition test
	Before culture
	B. mucilaginosus	B. megaterium	B. subtilis	B. licheniformis	P. fluorescens	Blank control
replicate 1	14.0335	17.7509	15.9851	10.5948	77.3234	10.6877
replicate 2	15.1487	19.052	16.5428	13.4758	62.1747	11.0595
replicate 3	16.171	46.7472	14.9628	25	45.3532	9.57249
average value	15.1177	27.8501	15.8302	16.3569	61.6171	10.4399
SD	0.872925	13.3729	0.654235	6.22376	13.0578	0.631849
	After 7 days of culture
replicate 1	92.3792	129.182	52.974	65.1487	261.059	11.8959
replicate 2	105.855	120.632	44.3309	65.2416	282.807	12.4535
replicate 3	82.8067	107.9	51.2082	61.6171	274.721	11.3383
average value	93.6803	119.238	49.5043	64.0025	272.862	11.8959
SD	9.45431	8.74429	3.72856	1.68714	8.97502	0.455295

## Sheet: Fig. 2 A-D
Fig. 2 A	Growth curve data
time	B. mucilaginosus	control		time	B. megaterium	control		time	B. subtilis	control		time	B. licheniformis	control		time	P. fluorescens	control
0	0.00455	0.0007		0	0.005675	0.0007		0	0.00525	0.0096		0	0.012025	0.0103		0	0.067625	0.0502
10	0.0021	-0.0013		10	0.481867	0.5134		10	0.07545	0.1391		10	0.2836	0.3208		10	0.48695	0.5363
17	0.003325	0.0021		17	0.501825	0.5525		17	0.04035	0.1412		17	0.147812	0.3015		17	0.277288	0.6488
26	0.013125	-0.0104		26	0.51305	0.5467		26	0.031775	0.0271		26	0.27685	0.1775		26	0.61815	0.7399
32	0.026075	0.001		32	0.519	0.4273		32	0.0270333	0.0226		32	0.345575	0.2584		32	0.505575	0.8869
48	0.0755333	0.0505		48	0.373275	0.4181		48	0.2029	0.3062		48	0.7159	0.4436		48	0.250175	0.9054
60	0.0964333	0.037		60	0.41045	0.4632		60	0.322567	0.2069		60	0.76435	0.4689		60	0.404125	0.8553
72	0.0912	0.0707		72	0.34555	0.4852		72	0.608633	0.7068		72	1.19213	0.5775		72	0.484675	0.9187
84	0.104967	0.0772		84	0.33355	0.425		84	0.861267	0.7631		84	1.0926	0.4235		84	0.363225	0.8733
96	0.117167	0.0912		96	0.44515	0.6323		96	0.811067	0.9457		96	1.15983	0.8421		96	0.504275	0.9539
120	0.13	0.11103		120	0.408425	0.6256		120	0.818267	0.9717		120	1.19973	0.3981		120	0.6379	0.9752
144	0.1462	0.12391		144	0.305475	0.5673		144	0.849567	0.9389		144	1.0464	0.54		144	0.569525	0.9423
168	0.1557	0.12747		168	0.425275	0.667		168	0.796667	1.026		168	1.0275	0.3925		168	0.5937	0.9929
192	0.1536	0.11738		192	0.433775	0.6083		192	0.819167	1.0385		192	1.02953	0.5516		192	0.63945	0.9899
216	0.18385	0.11623		216	0.43985	0.6645		216	0.796067	1.0926		216	0.969633	0.3953		216	0.674775	1.0135
240	0.1336	0.11997		240	0.3409	0.4405		240	0.674833	0.9585		240	0.811533	0.5968		240	0.57905	1.0057
360	0.141455	0.12833		360	0.28985	0.6096		360	0.454967	1.1032		360	0.497467	0.6738		360	0.44775	1.041
504	0.158405	0.13431		504	0.32345	0.8254		504	0.284533	1.256		504	0.348633	0.6898		504	0.385725	1.1479
Fig. 2 B	The pH of the culture medium at 7 DAI in the lunar regolith simulant culture experiment
	B. mucilaginosus	B. megaterium	B. subtilis	B. licheniformis	P. fluorescens
simulant treatments	5.47	4.535	8.25333	8.57	4.315
control without simulant	5.04	4.68	5.85	6.48	4.22
Fig. 2C	The dynamics of the soluble salt content in the culture medium.
culture time	control	B. mucilaginosus	B. megaterium	B. subtilis	B. licheniformis	P. fluorescens
0	2.196	2.616	2.826	2.316	2.016	2.556
48		2.316	2.736	2.516	2.226	2.586
96		1.836	2.636	2.156	1.676	2.496
168	2.136	2.796	3.096	2.716	2.556	3.116
240		4.236	4.236	3.796	3.956	4.356
360		4.296	3.966	4.036	4.356	4.806
504	2.136	4.356	4.716	4.676	4.596	5.106
Fig. 2D	The dynamics of the pH of the culture medium
culture time	B. mucilaginosus	B. megaterium	B. subtilis	B. licheniformis	P. fluorescens	Control
0	6.915	6.915	6.915	6.915	6.915	6.915
10	6.93	4.3725	5.2125	5.06	4.335
60	5.49667	4.3375	7.68	7.2925	4.23
120	5.485	4.3125	7.29	8.0925	4.32
168	5.47	4.535	8.25333	8.57	4.315	6.8725
360	5.31	4.385	8.31	7.44333	4.305
504	5.48	4.395	8.3	7.04	4.345	6.8975

## Sheet: Fig. 3 A-H
Fig. 3A	B. licheniformisnamics of the dissolved phosphorus content in the culture medium
Culture time(days)	B. mucilaginosus	B. megaterium	B. subtilis	B. licheniformis	P. fluorescens	control
0	288.282	251.947	306.876	316.133	318.827	267.303
2	404.527	308.813	339.821	238.985	247.844
4	360.528	192.982	236.933	183.369	210.871
7	469.305	244.78	278.753	324.215	218.38	258.955
10	515.568	393.691	355.047	256.63	359.864
15	542.207	501.742	492.226	329.465	393.645
21	503.652	542.552	542.095	514.831	561.261	262.292
Fig. 3B	B. licheniformisnamics of the DIP in the culture medium
Culture time(days)	B. mucilaginosus		B. megaterium		B. subtilis		B. licheniformis		P. fluorescens		control
0	68.361	0	53.9487	0	63.6127	0	59.7718	0	48.8513	0	42.3674	0
2	126.357	9.04362	47.7068	2.39515	25.892	0.781964	24.644	0.811384	38.7659	4.10047
4	183.605	3.53444	56.7363	3.35473	23.1204	0.341023	34.6171	2.30805	38.7094	2.06635
7	178.226	7.75238	58.3364	5.01021	22.1092	0.397319	57.611	0.827668	43.6462	1.12866	44.6336	2.90567
10	247.776	11.265	98.3668	2.72766	32.9856	2.32163	44.4743	0.984267	96.7514	3.59117
15	165.738	39.252	125.218	4.2605	40.9414	1.83284	67.823	4.4222	111.985	1.44568
21	112.482	1.54055	153.444	3.43443	38.1809	1.86427	73.0518	0.545964	133.358	3.97593	47.3332	2.14194
Fig. 3C	B. licheniformisnamics of the DOP in the culture medium
Culture time(days)	B. mucilaginosus		B. megaterium		B. subtilis		B. licheniformis		P. fluorescens		control
0	219.92	0	197.998	0	243.263	0	256.361	0	269.976	0	224.936	0
2	278.171	4.34697	261.106	10.9227	313.929	5.31858	214.341	10.3862	209.078	13.9563
4	176.923	37.8454	136.246	3.95329	213.813	5.50465	148.752	2.96226	172.161	33.4342
7	291.079	21.891	186.443	64.7178	256.644	15.2418	266.604	20.0696	174.734	0.485852	214.321	1.03464
10	267.792	10.9462	295.324	21.3301	322.062	14.1802	212.156	46.3279	263.112	10.475
15	376.47	2.83799	351.35	53.0007	451.284	10.2409	261.642	60.3579	281.66	31.2936
21	391.17	9.47117	351.551	68.4785	503.914	1.86427	441.779	40.0923	427.903	69.5539	214.959	1.54623
Fig. 3D	B. licheniformisnamics of the MBP in the culture
Culture time(days)	B. mucilaginosus	B. megaterium	B. subtilis	B. licheniformis	P. fluorescens
0	321.434	394.438	280.19	298.459	282.008
2	323.993	213.537	100.092	237.659	269.131
4	429.737	399.635	230.702	332.21	465.279
7	481.199	484.376	233.896	164.084	658.407
10	775.269	643.328	125.372	232.37	553.983
15	393.305	892.492	77.9539	373.7	776.903
21	457.203	959.788	100.079	128.708	912.983
Fig. 3E	B. licheniformisnamics of the SMBP in the culture
Culture time(days)	B. mucilaginosus		B. megaterium		B. subtilis		B. licheniformis		P. fluorescens
0	284.503	0	343.973	0	253.745	0	261.328	0	255.512	0
2	306.427	32.9725	195.236	21.1841	98.0575	20.356	231.142	27.5071	237.137	46.4948
4	418.497	37.7249	384.09	29.136	213.409	5.17136	322.828	30.1874	431.271	29.4707
7	421.122	82.744	458.38	62.8812	221.914	25.6433	153.746	30.3323	573.07	106.989
10	643.366	51.9171	449.473	20.8816	106.602	16.5364	174.002	42.0972	432.713	34.6071
15	243.211	31.5926	433.068	67.9861	58.7468	2.42438	251.204	67.8175	549.036	78.6045
21	335.602	33.4228	588.824	108.869	68.4721	19.2692	81.9814	48.9954	511.944	71.3493
Fig. 3F	B. licheniformisnamics of the AMBP in the culture
Culture time(days)	B. mucilaginosus		B. megaterium		B. subtilis		B. licheniformis		P. fluorescens
0	36.9312	0	50.4649	0	26.4457	0	37.1313	0	26.4966	0
2	17.5667	8.51656	18.3007	3.93495	1.30686	1.33503	6.51667	2.5135	23.9265	14.2092
4	11.2404	5.3078	5.4461	18.6669	17.2931	5.30901	9.38147	2.58491	34.0083	30.9774
7	60.0769	16.0175	25.9957	15.508	11.9817	0.282422	10.3388	0.655297	85.3372	44.7083					Culture time(days)	B. mucilaginosus	B. megaterium	B. subtilis	B. licheniformis	P. fluorescens
10	350.388	218.486	193.856	61.2566	18.7699	8.32633	28.6484	6.45401	121.269	40.4533					0	0	0	0	0	0
15	150.094	126.538	566.506	186.622	19.2072	2.52438	74.9644	13.4855	291.557	146.502					2	119.234	-119.966	-147.31	-139.213	-81.8904
21	121.6	7.48194	370.964	52.7841	31.6073	12.8671	20.0983	13.3387	341.389	109.897					4	185.36	-42.0875	-123.415	-102.584	81.435
															7	349.428	92.9785	-76.2069	-127.508	280.525
Fig. 3G															10	709.927	408.839	-102.472	-111.974	334.396
															15	350.693	766.521	-12.6619	103.498	593.003
Culture time(days)	B. mucilaginosus		B. megaterium		B. subtilis		B. licheniformis		P. fluorescens						21	374.752	887.463	63.5738	49.8971	904.028
0	15.3771	0	14.3677	0	16.811	0	17.2446	0	13.7659	0
2	15.8054	2.39153	18.4366	1.02442	16.6547	0.548707	15.9795	0.565338	15.7359	1.94159
4	20.1876	1.51055	26.0477	2.5596	12.8271	0.576143	13.6742	0.733104	19.8865	3.97493
7	24.0168	3.15542	24.5747	2.02989	15.0209	0.469544	16.0291	0.385464	18.3395	1.58259
10	44.1825	4.93617	32.5725	1.85991	20.9856	0.673554	30.8621	1.3027	35.1512	1.86521
15	40.2728	0.619617	33.0399	0.948252	21.0357	0.52308	32.1703	3.06578	37.0565	1.54488
21	38.9897	2.81397	45.8746	4.52743	25.276	2.56159	38.1945	6.25061	44.3854	8.36696
Fig. 3H
Culture time(days)	B. mucilaginosus	B. megaterium	B. subtilis	B. licheniformis	P. fluorescens
0	0	0	0	0	0
2	119.234	-119.966	-147.31	-139.213	-81.8904
4	185.36	-42.0875	-123.415	-102.584	81.435
7	349.428	92.9785	-76.2069	-127.508	280.525
10	709.927	408.839	-102.472	-111.974	334.396
15	350.693	766.521	-12.6619	103.498	593.003
21	374.752	887.463	63.5738	49.8971	904.028

## Sheet: Fig. 4 A-F
Fig.4A								Fig.4C								Fig.4E
								Culture time(days)	DIP	DOP	SMBP	AMBP	AP
Culture time(days)	DIP	DOP	SMBP	AMBP	AP			0	48.8513	269.976	255.512	26.4966	13.7659			Culture time(days)	DIP	DOP	SMBP	AMBP	AP
0	68.361	219.92	284.503	36.9312	15.3771			2	38.7659	209.078	237.137	31.994	15.7359			0	59.7718	256.361	261.328	37.1313	17.2446
2	126.357	278.171	306.427	17.5667	15.8054			4	38.7094	172.161	431.271	34.0083	19.8865			2	24.644	214.341	231.142	6.51667	15.9795
4	183.605	176.923	418.497	11.2404	20.1876			7	43.6462	174.734	573.07	85.3372	18.3395			4	34.6171	148.752	322.828	9.38147	13.6742
7	178.226	291.079	421.122	60.0769	24.0168			10	96.7514	263.112	432.713	121.269	35.1512			7	57.611	266.604	153.746	10.3388	16.0291
10	247.776	267.792	643.366	131.902	44.1825			15	111.985	281.66	549.036	227.866	37.0565			10	44.4743	212.156	203.722	28.6484	30.8621
15	165.738	376.47	243.211	150.094	40.2728			21	133.358	427.903	511.944	401.038	44.3854			15	67.823	261.642	298.735	74.9644	32.1703
21	112.482	391.17	335.602	121.6	38.9897											21	73.0518	441.779	108.61	20.0983	38.1945
Fig.4B
Culture time(days)	DIP	DOP	SMBP	AMBP	AP			Fig.4D								Fig.4f
0	53.9487	197.998	343.973	50.4649	14.3677			Culture time(days)	DIP	DOP	SMBP	AMBP	AP
2	47.7068	261.106	195.236	18.3007	18.4366			0	63.6127	243.263	253.745	26.4457	16.811			Contribution ratio	B. mucilaginosus	B. megaterium	P. fluorescens
4	56.7363	136.246	384.09	15.5443	26.0477			2	25.892	313.929	98.0575	2.03404	16.6547			AMBP	22.5934	36.1142	41.4302
7	58.3364	186.443	458.38	25.9957	24.5747			4	23.1204	213.813	213.409	17.2931	12.8271			SMBP	13.6357	27.5902	28.3655
10	98.3668	295.324	449.473	193.856	32.5725			7	22.1092	256.644	221.914	11.9817	15.0209			DOP	45.6971	21.5345	17.4692
15	125.218	376.524	433.068	459.423	33.0399			10	32.9856	322.062	106.602	18.7699	20.9856			DIP	11.7735	11.2112	9.34782
21	153.444	389.108	588.824	370.964	45.8746			15	40.9414	451.284	58.7468	19.2072	21.0357			AP	6.30091	3.55023	3.387
								21	38.1809	503.914	68.4721	31.6073	25.276

## Sheet: Fig. 6 B-G
Fig. 6B															Fig. 6C																fig 6d	DAS	Pre-cultured for 18 days	Pre-cultured for 12 days	Pre-cultured for 6 days	Not pre-cultured	Sterilzed control	Blank control	fig 6e	DAS	Pre-cultured for 18 days	Pre-cultured for 12 days	Pre-cultured for 6 days	Not pre-cultured	Sterilzed control	Blank control	fig 6f	DAS	Pre-cultured for 18 days
a The Diameter of rossete leaves at 24 DAS							b length of seedlings at 6 DAS								a Fresh weight of plants at 24 DAS								b chlorophyll content of leaves at 24 DAS									-18	7.32							-18	0.0807							-18	3.71152
Blank control	Sterilzed control	Not pre-cultured	Pre-cultured for 6 days	Pre-cultured for 12 days	Pre-cultured for 18 days		Blank control	Sterilzed control	Not pre-cultured	Pre-cultured for 6 days	Pre-cultured for 12 days	Pre-cultured for 18 days			Horticultural soil	Blank control	Sterilzed control	Not pre-cultured	Pre-cultured for 6 days	Pre-cultured for 12 days	Pre-cultured for 18 days		Horticultural soil	Blank control	Sterilzed control	Not pre-cultured	Pre-cultured for 6 days	Pre-cultured for 12 days	Pre-cultured for 18 days				7.44								0.0869								3.46233
9.36736	12.2996	9.25882	15.9632	12.9423	16.2906		10.5782	6.16574	1.7	9.07761	11.5404	11.6786			357	112	215	102	399	306	548		0.818881	0.367166	0.28999	0.447438	0.534027	0.777742	0.861181				7.6								0.0836								3.27763
9.19723	6.01426	7.58204	10.7715	11.1829	16.8231		10.6706	8.85181	3.97697	9.84485	11.6896	9.1171			313	129	40	96	200	218	535		0.611653	0.263406	0.600341	0.440541	0.574279	0.73025	0.496422				7.89								0.0554								3.30108
7.45086	9.55145	6.77547	9.23396	12.7525	10.9301		9.41008	8.86475	4.37188	9.01069	10.0051	9.78899			395	112	138	62	87	299	202		0.783748	0.437062	0.278156	0.383795	0.47469	0.691675	0.776008				7.26								0.0794								3.33627
6.9979	6.094	8.35153	7.26336	9.03829	17.008		10.1784	5.12872	2.53362	7.71439	9.88557	10.6935			427	83	67	102	69	157	500		0.591105	0.433811	0.38764	0.457996	0.530853	0.552761	0.723658				7.55								0.0703								3.41249
8.26901	5.62599	11.8645	9.56065	13.3604	17.4069		8.05861	4.33508	3.28444	11.3975	9.9881	11.2563			417	133	29	189	125	295	509		0.969433	0.418248	0.459938	0.516091	0.421538	0.64951	0.932377				7.49								0.0805								3.3861
9.44978	12.7669	8.34016	10.2183	12.0997	18.7045		10.4288	6.88297	2.95181	8.87295	11.5857	9.79368			360	152	163	105	175	296	553		0.410557	0.783158	0.303756	0.502871	0.496535	1.17297	0.578245				7.78								0.0795								3.02844
7.45299	10.3948	13.1698	11.016	14.3509	16.5666		10.1675	7.87007	4.09439	8.55652	13.0007	14.8452			417	113	132	279	181	352	461		0.60322	0.495755	0.354521	0.438918	0.621167	0.624507	0.479141				7.65								0.0727								3.61478
4.65811	13.0984	13.445	6.8499	16.1709	10.9811		7.41176	9.7726	3.92975	9.39932	11.6012	11.2557			329	43	179	193	79	468	179		0.690178	0.386189	0.280472	0.422888	0.511936	0.701789	0.953975				7.86								0.0773								3.37731
8.48959	7.79593	11.8369	5.22565	12.4957	15.7475		10.0916	7.03498	4.06864	8.97016	9.82008	11.3337			328	149	106	158	49	279	379		0.669115	0.463533	0.323103	0.501304	0.522331	0.615566	1.44816				7.54								0.0722								3.80827
7.83964	5.8629	13.6407	12.1438	10.6493	10.1474		8.53516	7.79153	5.48978		10.3609	10.2206			513	107	48	269	274	206	199		0.82038	0.617723	0.646785	0.430879	0.38078	0.691476	0.795067				7.33								0.0749								3.30695
6.60617	8.93455	10.1862	8.80819	12.6678	10.8083		9.31569		6.32409		13.6434	9.49618			390	62	118	110	101	260	225		0.583972	0.301106	0.422391	0.656025	0.477319	0.549343	0.817745
7.88498	7.75836	11.9949	8.86418	13.1782	14.2269		12.2363		3.75363		13.8334	10.9062			327	107	107	137	125	299	337		0.63732	0.469406		0.279459	0.420461	0.6268	0.815887			-12	6.23	7.62						-12	0.1229	0.084						-12	3.44314
8.18485	10.8164	14.9666	10.1578	9.40043	14.3967		7.30954				11.4509	11.0913				66	139	256	155	140	310												6.19	7.68							0.1133	0.0766							2.89888
7.38115	10.7924	11.6225	9.15045	13.6443	13.3147		6.41348				11.1736	8.67791				73	148	257	147	299	274												6.07	7.42							0.1096	0.0831							2.39186
7.10101	11.3244	10.7564	10.2673	11.4741	16.9069		11.0214				11.0452					50	175	151	173	191	521												5.95	7.33							0.1067	0.0744							2.71842
6.89847	8.65581	8.93647	8.17861	12.2375	17.1898						9.8264					52	89	96	123	258	511												6.02	7.45							0.1094	0.0728							2.48066
5.8747	7.62846	9.93701	11.8496	10.852	10.1314											42	83	80	182	183	157												5.88	7.5							0.1188	0.0817							3.32569
5.98551	11.0579	8.56957	10.0252	14.1822	13.6802											61	191	77	153	326	245												5.63	7.44							0.105	0.0847							3.13091
8.67388	5.44896	11.6393	9.94758	8.4966	15.9902											116	57	205	165	111	432												5.67	7.28							0.1234	0.0784							3.1882
8.28738	8.00789	11.2457	8.97611	12.6584	12.1255											120	125	168	131	270	275			Pre-cultured for 18 days	Pre-cultured for 12 days	Pre-cultured for 6 days	Not pre-cultured	Sterilzed control	Blank control				5.57	7.53							0.1179	0.0794							3.44314
8.83547	5.39339	9.88955	9.86121	12.8794	11.8895											119	38	119	156	291	307												5.92	7.55							0.1125	0.08							3.14237
8.92516			9.40265	10.783	11.1795											118			160	233	152												6.15	7.4							0.1079	0.083							2.26296
7.50025			11.5583	15.7047	14.5379											77			213	454	373												5.84	7.39							0.1172	0.0804							2.2114
7.01045			7.21324	11.8138	13.7131											48			113	172	303
6.64926			9.82411	12.7214	9.71009											76			92	289	163											-6	6.28	5.82	7.53					-6	0.0925	0.1204	0.0764					-6	5.37011
6.96611			9.36572	11.6348	17.406											82			179	231	558												6.38	6.3	7.77						0.0889	0.1101	0.0742						4.38221
6.21905			9.64043	12.3809	14.9828											65			149	255	407												6.2	6.07	7.72						0.0914	0.0967	0.0897						5.07458
8.82352			13.8064	11.8672	13.2323											108			292	225	304												6.03	5.93	7.61						0.1091	0.1008	0.0879						3.90937
7.3996			7.40703	11.6679	13.7868											84			95	211	347												6.47	5.88	7.24						0.1071	0.1104	0.0789						5.32226
8.22419			6.58375	13.0047	11.4457											140			68	257	256												6.15	5.82	7.75						0.0976	0.1208	0.0845						3.5857
5.36022			8.1387	13.3097	15.0381											72			108	302	294												6.2	5.9	7.5						0.08	0.1008	0.087						3.82494
7.83205			9.19786	13.9817	17.9708											107			135	361	675												6.33	6.02	7.72						0.0855	0.0868	0.0851						4.96763
7.28737			11.9114	13.0601												63			214	296													6.45	6.11	7.45						0.1203	0.1134	0.0778						4.87475
6.59117			8.10274	12.5259												42			112	292													6.79	5.35	7.7						0.0912	0.1082	0.0789						4.31466
6.00948			12.9297	10.2514												49			248	188													6.31	5.44	7.63						0.1082	0.0968	0.0788						3.81649
			8.83878	11.301															113	207													6.59	5.91	7.58						0.0933	0.1196	0.0824						5.00985
				14.9501																369
				12.2056																209												0	6.88	6.48	5.5	7.22	7.25	7.6		0	0.0665	0.0944	0.1054	0.0888	0.0414	0.0384		0	4.45217
				13.2356																326													6.75	6.77	5.48	7.42	7.35	7.33			0.0776	0.0938	0.1086	0.0786	0.0428	0.0332			6.92817
				13.6851																283													7.1	6.8	6.18	7.5	7.42	7.47			0.0695	0.0962	0.0972	0.0784	0.0441	0.0256			4.54485
				10.3766																188													6.95	6.6	6.23	7.28	7.62	7.5			0.0646	0.0845	0.1128	0.085	0.0508	0.0274			4.64747
				12.019																279													6.93	6.6	5.53	7.62	7.58	7.53			0.0585	0.0979	0.116	0.0973	0.0458	0.0311			4.77325
				10.1324																151													6.63	6.55	5.98	7.58	7.68	7.52			0.0699	0.0797	0.1205	0.0788	0.045	0.0311			4.12777
																																	7	6.57	6.13	7.55	7.57	7.32			0.0761	0.0911	0.0955	0.0884	0.0381	0.0298			4.35617
																																	7.07	6.52	6.35	7.22	7.58	7.63			0.0572	0.1011	0.1049	0.0756	0.0472	0.0261			4.41576
																																	6.95	6.68	5.95	7.65	7.32	7.67			0.0524	0.0859	0.1052	0.0839	0.0453	0.0315			5.60741
																																	6.7	6.77	6.05	7.37	7.23	7.67			0.0556	0.0873	0.1113	0.0809	0.0359	0.0341			5.2102
																																	7.07	6.87	6.08	7.53	7.33	7.38			0.0652	0.0901	0.103	0.0777	0.047	0.0269			4.43562
																																	7.03	6.47	5.98	7.2	7.42	7.2			0.0811	0.0681	0.1126	0.0927	0.046	0.0312			6.30917
																																6	6.83	6.01	5.66	6.4	7.19	7.48		6	0.0818	0.0979	0.0769	0.0971	0.0551	0.0234		6	5.55999
																																	6.09	6.3	6.96	6.3	7.35	7.2			0.0676	0.0791	0.0887	0.0995	0.0553	0.0216			4.91869
																																	6.32	6.34	6.63	6.7	7.55	7.29			0.0641	0.0803	0.1008	0.0895	0.052	0.0195			4.75299
																																	6.46	6.14	6.3	6.4	7.55	7.29			0.07	0.1014	0.0926	0.1014	0.0697	0.0146			5.44032
																																	7.03	6.16	6.49	6.58	7.11	7.45			0.1105	0.0537	0.1051	0.0777	0.0354	0.0195			4.81743
																																	6.7	6.45	5.68	6.4	7.19	7.23			0.0623	0.0675	0.0986	0.0787	0.0672	0.0261			5.89751
																																	6.93	6.64	5.61	6.3	7.41	7.34			0.0548	0.0753	0.1034	0.0885	0.0717	0.0287			5.79626
																																	6.18	6.32	5.5	6.75	7.56	7.19			0.0906	0.1084	0.102	0.0905	0.0725	0.0217			5.16109
																																	7.33	6.1	6.66	6.65	7.16	7.48			0.0649	0.0894	0.1041	0.0969	0.0644	0.0264			4.60264
																																	6.87	6.62	6.39	6.55	7.59	7.44			0.0481	0.1036	0.1091	0.0939	0.0724	0.0237			5.61215
																																	6.96	6.31	6.86	6.6	7.23	7.16			0.0654	0.1067	0.1147	0.0978	0.0558	0.0259			4.96778
																																	5.83	6.07	5.94	6.42	7.48	7.5			0.0705	0.0776	0.0958	0.101	0.0657	0.0261			4.89721
																																12	5.89	6.68	6.22	7.12	6.7	7.13		12	0.0541	0.0467	0.0754	0.0556	0.0406	0.0224		12	6.60343
																																	6.28	6.97	5.89	6.37	7.43	6.78			0.0617	0.0611	0.098	0.0479	0.054	0.0267			6.32411
																																	7.37	6.19	6.71	7.23	6.58	7.15			0.0437	0.0818	0.0485	0.1155	0.0485	0.028			7.17523
																																	7.28	6.64	6.09	6.77	7.4	6.7			0.025	0.0312	0.0642	0.0872	0.0477	0.023			6.60343
																																	6.25	6.49	6.77	6.8	7.38	7.3			0.044	0.0459	0.0837	0.1172	0.0437	0.0223			7.3307
																																	6.82	5.8	6.32	6.56	7.03	7.08			0.0853	0.0999	0.1076	0.1059	0.0511	0.0256			6.88801
																																	7.07	7.11	6.96	5.76	6.5	7.43			0.0362	0.0664	0.0893	0.0883	0.0464	0.0267			6.32411
																																	6.06	6.88	5.56	6.67	7.13	7.5			0.0773	0.0435	0.1124	0.0939	0.0477	0.021			7.02503
																																	6.85	7.34	6.02	6.02	7.05	7.08			0.0247	0.0542	0.0941	0.0547	0.0425	0.0272			6.49539
																																	6.17	7.56	5.67	7.25	7.18	7.4			0.033	0.0667	0.0656	0.039	0.0521	0.0295			6.97497
																																	7.39	7.41	6.89	6	6.7	7.05			0.0604	0.1055	0.0787	0.0925	0.0446	0.0289			7.55204
																																	6.64	5.82	5.44	6.79	7.2	7.08			0.0411	0.0401	0.0842	0.0792	0.045	0.0275			6.63241
																																24	7.27	6.4	6.53	6.77	7.65	7.55		24	0.0717	0.057	0.0678	0.059	0.0473	0.0287		24	7.86567
																																	7.02	7.22	5.89	7.31	7.6	7.28			0.036	0.0524	0.0577	0.0529	0.0425	0.0242			7.80896
																																	6.51	6.46	7.19	6.38	7.38	7.38			0.0356	0.0672	0.0698	0.0667	0.0468	0.021			7.61791
																																	6.55	6.85	6.85	7.58	7.35	6.88			0.0584	0.0639	0.0615	0.0731	0.0414	0.0252			7.59403
																																	7.21	6.8	6.12	7.23	7.13	6.85			0.0323	0.061	0.0475	0.0584	0.0478	0.0286			7.60896
																																	7.5	7.36	7.8	7.69	7.53	7			0.0318	0.0444	0.0748	0.068	0.0389	0.028			7.53731
																																	6.64	6.74	6.61	6.32	7.23	7.75			0.045	0.0593	0.0857	0.0454	0.0273	0.0289			7.73134
																																	5.68	6.28	7.16	5.92	7.4	7.25			0.0462	0.0396	0.074	0.0862	0.0439	0.0281			6.65075
																																	6.64	7.2	7.15	5.42	7.23	7.73			0.0602	0.0828	0.0829	0.0855	0.0455	0.027			7.30149
																																	7.02	6.32	7.68	7.36	6.95	6.85			0.0591	0.0563	0.0552	0.0755	0.0422	0.0239			7.40299
																																	6.62	6.21	7.62	6.41	7.55	6.98			0.0331	0.0619	0.0673	0.0747	0.0455	0.0274			7.73731
																																	6.21	6.19	6.24	7.09	7.75	7.35			0.0509	0.0686	0.0547	0.0534	0.0387	0.0234			6.92537
[truncated: 13 more columns]

## Sheet: AP
AP
B. mucilaginosus	D0	D2	D4	D7	D10	D15	D21		B. megaterium	D0	D2	D4	D7	D10	D15	D21		average	0	2	4	7	10	15	21
A	15.3771	19.1089	18.677	27.1722	49.1187	39.6532	41.8037		A	14.3677	18.5248	25.3743	27.4618	32.3782	34.2799	47.9858		B. mucilaginosus	15.3771	15.8054	20.1876	24.0168	44.1825	40.2728	38.9897	2.53558
B									B		19.9214		24.7953	35.6371	33.6334	46.1923		B. megaterium	14.3677	18.4366	26.0477	24.5747	32.5725	33.0399	45.8746	3.1929
C		14.7816	21.6981	20.8614	39.2463	40.8924	36.1757		C		18.262	29.4645	24.2992	31.5166	32.2366	50.7627		B. subtilis	16.811	16.6547	12.8271	15.0209	20.9856	21.0357	25.276	1.50353
D		13.5257							D		17.0384	23.3042	21.7424	30.758	32.0096	38.5575		B. licheniformis	17.2446	15.9795	13.6742	16.0291	30.8621	32.1703	38.1945	2.21487
average	15.3771	15.8054	20.1876	24.0168	44.1825	40.2728	38.9897	#DIV/0!	#DIV/0!	14.3677	18.4366	26.0477	24.5747	32.5725	33.0399	45.8746		P. fluorescens	13.7659	15.7359	19.8865	18.3395	35.1512	37.0565	44.3854	3.2243
SD	0	2.39153	1.51055	3.15542	4.93617	0.619617	2.81397	#DIV/0!	#DIV/0!	0	1.02442	2.5596	2.02989	1.85991	0.948252	4.52743
B. subtilis	D0	D2	D4	D7	D10	D15	D21		B. licheniformis	D0	D2	D4	D7	D10	D15	D21
A	16.811	17.4256	13.6009	15.6838	20.1185	21.4315	28.8537		A	17.2446	16.5968	12.6667	16.4146	29.3208	28.3563	29.5749
B		16.1922	12.6613	14.6558	21.7607	20.2966	22.9945		B		16.4903	13.9662	15.6436	32.5067	35.863	44.2018
C		16.3463	12.2191	14.7231	21.0776	21.3792	23.9798		C		15.4094	14.3897		30.7589	32.2914	40.8069
D									D		15.4214
average	16.811	16.6547	12.8271	15.0209	20.9856	21.0357	25.276	#DIV/0!	#DIV/0!	17.2446	15.9795	13.6742	16.0291	30.8621	32.1703	38.1945
SD	0	0.548707	0.576143	0.469544	0.673554	0.52308	2.56159	#DIV/0!	#DIV/0!	0	0.565338	0.733104	0.385464	1.3027	3.06578	6.25061
P. fluorescens	D0	D2	D4	D7	D10	D15	D21		SD	0	2	4	7	10	15	21
A	13.7659	14.7888	16.1499	16.4967	31.9614	36.3664	37.7217		B. mucilaginosus	0	2.39153	1.51055	3.15542	4.93617	0.619617	2.81397
B		18.9377	20.0065	20.3609	35.7318	34.9962	44.8297		B. megaterium	0	1.02442	2.5596	2.02989	1.85991	0.948252	4.52743
C		13.7754	17.075		36.4538	39.1538	37.1009		B. subtilis	0	0.548707	0.576143	0.469544	0.673554	0.52308	2.56159
D		15.4416	26.3145	18.1609	36.4579	37.7097	57.8894		B. licheniformis	0	0.565338	0.733104	0.385464	1.3027	3.06578	6.25061
average	13.7659	15.7359	19.8865	18.3395	35.1512	37.0565	44.3854		P. fluorescens	0	1.94159	3.97493	1.58259	1.86521	1.54488	8.36696
SD	0	1.94159	3.97493	1.58259	1.86521	1.54488	8.36696
originlab
average	B. mucilaginosus		B. megaterium		B. subtilis		B. licheniformis		P. fluorescens
0	15.3771	0	14.3677	0	16.811	0	17.2446	0	13.7659	0
2	15.8054	2.39153	18.4366	1.02442	16.6547	0.548707	15.9795	0.565338	15.7359	1.94159
4	20.1876	1.51055	26.0477	2.5596	12.8271	0.576143	13.6742	0.733104	19.8865	3.97493
7	24.0168	3.15542	24.5747	2.02989	15.0209	0.469544	16.0291	0.385464	18.3395	1.58259
10	44.1825	4.93617	32.5725	1.85991	20.9856	0.673554	30.8621	1.3027	35.1512	1.86521
15	40.2728	0.619617	33.0399	0.948252	21.0357	0.52308	32.1703	3.06578	37.0565	1.54488
21	38.9897	2.81397	45.8746	4.52743	25.276	2.56159	38.1945	6.25061	44.3854	8.36696

## Sheet: AMBP
AMBP
B. mucilaginosus	D0	D2	D4	D7	D10	D15	D21		B. megaterium	D0	D2	D4	D7	D10	D15	D21		average	0	2	4	7	10	15	21
A	36.9312	7.30661	16.5482	44.0595	131.902	23.5558	129.082		A	50.4649	19.6849	-14.7503	4.79212	213.548	425.673	416.139		B. mucilaginosus	36.9312	17.5667	11.2404	60.0769	350.388	150.094	121.6
B									B		11.7401		18.773	180.733	477.583	290.402		B. megaterium	50.4649	18.3007	5.4461	25.9957	193.856	566.506	370.964
C		28.1598	5.9326	76.0944	568.874	276.632	114.118		C		22.2269	0.821535	34.9072	275.506	475.013	420.182		B. subtilis	26.4457	1.30686	17.2931	11.9817	18.7699	19.2072	31.6073
D		17.2336							D		19.5509	30.267	45.5103	105.635	887.752	357.133		B. licheniformis	37.1313	6.51667	9.38147	10.3388	28.6484	74.9644	20.0983
Average	36.9312	17.5667	11.2404	60.0769	350.388	150.094	121.6	#DIV/0!	#DIV/0!	50.4649	18.3007	5.4461	25.9957	193.856	566.506	370.964		P. fluorescens	26.4966	23.9265	34.0083	85.3372	121.269	291.557	341.389
SD	0	8.51656	5.3078	16.0175	218.486	126.538	7.48194	#DIV/0!	#DIV/0!	0	3.93495	18.6669	15.508	61.2566	186.622	52.7841
B. subtilis	D0	D2	D4	D7	D10	D15	D21		B. licheniformis	D0	D2	D4	D7	D10	D15	D21
A	26.4457	-0.147498	11.323	12.2979	30.2797	15.7114	14.0419		A	37.1313	6.1969	5.97223	10.9941	20.3798	56.9181	5.84597
B		0.991402	16.3353	12.0349	10.8621	21.5823	44.5053		B		2.81408	12.2287	9.68354	29.4354	78.6454	37.9266
C		3.07667	24.2211	11.6123	15.1679	20.3278	36.2747		C		9.82585	9.94352		36.13	89.3296	16.5224
D									D		7.22986
Average	26.4457	1.30686	17.2931	11.9817	18.7699	19.2072	31.6073	#DIV/0!	#DIV/0!	37.1313	6.51667	9.38147	10.3388	28.6484	74.9644	20.0983
SD	0	1.33503	5.30901	0.282422	8.32633	2.52438	12.8671	#DIV/0!	#DIV/0!	0	2.5135	2.58491	0.655297	6.45401	13.4855	13.3387
P. fluorescens	D0	D2	D4	D7	D10	D15	D21		SD	0	2	4	7	10	15	21
A	26.4966	34.691	57.8008	119.803	117.383	135.79	162.44		B. mucilaginosus	0	8.51656	5.3078	16.0175	218.486	126.538	7.48194
B		-0.27604	34.4732	22.1987	76.4632	482.631	407.406		B. megaterium	0	3.93495	18.6669	15.508	61.2566	186.622	52.7841
C		27.8459	60.4666		104.764	163.325	450.543		B. subtilis	0	1.33503	5.30901	0.282422	8.32633	2.52438	12.8671
D		33.4451	-16.7072	114.01	186.467	384.484	345.166		B. licheniformis	0	2.5135	2.58491	0.655297	6.45401	13.4855	13.3387
Average	26.4966	23.9265	34.0083	85.3372	121.269	291.557	341.389		P. fluorescens	0	14.2092	30.9774	44.7083	40.4533	146.502	109.897
SD	0	14.2092	30.9774	44.7083	40.4533	146.502	109.897
originlab图
	B. mucilaginosus		B. megaterium		B. subtilis		B. licheniformis		P. fluorescens
0	36.9312	0	50.4649	0	26.4457	0	37.1313	0	26.4966	0
2	17.5667	8.51656	18.3007	3.93495	1.30686	1.33503	6.51667	2.5135	23.9265	14.2092
4	11.2404	5.3078	5.4461	18.6669	17.2931	5.30901	9.38147	2.58491	34.0083	30.9774
7	60.0769	16.0175	25.9957	15.508	11.9817	0.282422	10.3388	0.655297	85.3372	44.7083
10	350.388	218.486	193.856	61.2566	18.7699	8.32633	28.6484	6.45401	121.269	40.4533
15	150.094	126.538	566.506	186.622	19.2072	2.52438	74.9644	13.4855	291.557	146.502
21	121.6	7.48194	370.964	52.7841	31.6073	12.8671	20.0983	13.3387	341.389	109.897

## Sheet: SMBP
SMBP
B. mucilaginosus	D0	D2	D4	D7	D10	D15	D21		B. megaterium	D0	D2	D4	D7	D10	D15	D21		average	0	2	4	7	10	15	21
A	284.503	275.003	376.094	503.866	591.449	211.619	302.18		A	343.973	174.84	347.27	433.966	445.506	502.357	486.728		B. mucilaginosus	284.503	306.427	418.497	421.122	643.366	243.211	335.602
B									B		176.976		535.812	427.661	364.782	772.089		B. megaterium	343.973	195.236	384.09	458.38	449.473	433.068	588.824
C		292.303	411.657	338.378	695.284	274.804	369.025		C		226.781	418.518	494.399	440.91	499.739	540.961		B. subtilis	253.745	98.0575	213.409	221.914	106.602	58.7468	68.4721
D		351.975	467.739						D		202.347	386.484	369.346	483.814	365.396	555.519		B. licheniformis	261.328	231.142	322.828	153.746	174.002	251.204	81.9814
average	284.503	306.427	418.497	421.122	643.366	243.211	335.602	#DIV/0!	#DIV/0!	343.973	195.236	384.09	458.38	449.473	433.068	588.824		P. fluorescens	255.512	237.137	431.271	573.07	432.713	549.036	511.944
SD	0	32.9725	37.7249	82.744	51.9171	31.5926	33.4228	#DIV/0!	#DIV/0!	0	21.1841	29.136	62.8812	20.8816	67.9861	108.869
B. subtilis	D0	D2	D4	D7	D10	D15	D21		B. licheniformis	D0	D2	D4	D7	D10	D15	D21
A	253.745	123.551	217.947	252.243	127.485	55.3614	41.273		A	261.328	189.219	280.137	184.078	114.563	156.142	28.7241
B		96.8912	206.173	189.531	105.276	60.9096	83.5243		B		265.834	344.317	123.413	206.639	309.744	146.997
C		73.7303	216.107	223.969	87.0445	59.9692	80.6191		C		230.324	344.03		200.804	287.727	70.223
D									D		239.191
average	253.745	98.0575	213.409	221.914	106.602	58.7468	68.4721	#DIV/0!	#DIV/0!	261.328	231.142	322.828	153.746	174.002	251.204	81.9814	#DIV/0!	0
SD	0	20.356	5.17136	25.6433	16.5364	2.42438	19.2692	#DIV/0!	#DIV/0!	0	27.5071	30.1874	30.3323	42.0972	67.8175	48.9954
P. fluorescens	D0	D2	D4	D7	D10	D15	D21		SD	0	2	4	7	10	15	21
A	255.512	229.943	397.867	608.32	478.764	602.829	495.832		B. mucilaginosus	0	32.9725	37.7249	82.744	51.9171	31.5926	33.4228
B		203.743	469.371	682.873	381.233	622.132	623.098		B. megaterium	0	21.1841	29.136	62.8812	20.8816	67.9861	108.869			0	0	0	0	0	0
C		199.742	450.083		433.847	550.506	424.226		B. subtilis	0	20.356	5.17136	25.6433	16.5364	2.42438	19.2692
D		315.123	407.761	428.017	437.01	420.678	504.621		B. licheniformis	0	27.5071	30.1874	30.3323	42.0972	67.8175	48.9954
average	255.512	237.137	431.271	573.07	432.713	549.036	511.944		P. fluorescens	0	46.4948	29.4707	106.989	34.6071	78.6045	71.3493
SD	0	46.4948	29.4707	106.989	34.6071	78.6045	71.3493
originlab作图
average	B. mucilaginosus		B. megaterium		B. subtilis		B. licheniformis		P. fluorescens
0	284.503	0	343.973	0	253.745	0	261.328	0	255.512	0
2	306.427	32.9725	195.236	21.1841	98.0575	20.356	231.142	27.5071	237.137	46.4948
4	418.497	37.7249	384.09	29.136	213.409	5.17136	322.828	30.1874	431.271	29.4707
7	421.122	82.744	458.38	62.8812	221.914	25.6433	153.746	30.3323	573.07	106.989
10	643.366	51.9171	449.473	20.8816	106.602	16.5364	174.002	42.0972	432.713	34.6071
15	243.211	31.5926	433.068	67.9861	58.7468	2.42438	251.204	67.8175	549.036	78.6045
21	335.602	33.4228	588.824	108.869	68.4721	19.2692	81.9814	48.9954	511.944	71.3493

## Sheet: MBP
Attached	0	2	4	7	10	15	21							B. mucilaginosus	D0	D2	D4	D7	D10	D15	D21		B. megaterium	D0	D2	D4	D7	D10	D15	D21
B. mucilaginosus	36.9312	17.5667	11.2404	60.0769	131.902	150.094	121.6	26.5966						A	321.434	282.309	392.643	547.925	723.352	235.174	431.262		A	394.438	194.525	332.52	438.758	659.054	928.03	902.867
B. megaterium	50.4649	18.3007	15.5443	25.9957	193.856	459.423	370.964	38.6506	29.5558					B									B		188.716		554.585	608.394	842.365	1062.49
B. subtilis	26.4457	2.03404	17.2931	11.9817	18.7699	19.2072	31.6073	31.5822	1.60305					C		320.463	417.59	414.472	1264.16	551.436	483.143		C		249.008	419.339	529.306	716.415	974.753	961.143
B. licheniformis	37.1313	6.51667	9.38147	10.3388	28.6484	74.9644	20.0983	15.6154	7.25076					D		369.208							D		221.898	416.751	414.856	589.45	1253.15	912.653
P. fluorescens	26.4966	31.994	34.0083	85.3372	121.269	227.866	401.038	43.9262	6.7003					average	321.434	323.993	405.116	481.199	993.755	393.305	457.203	#DIV/0!	#DIV/0!	394.438	213.537	389.537	484.376	643.328	999.574	959.788
														SD	0	35.5641	12.4737	66.7265	270.403	158.131	25.9409	#DIV/0!	#DIV/0!	0	24.0084	40.3309	58.8686	49.2755	153.907	63.2682
suspended	0	2	4	7	10	15	21
B. mucilaginosus	284.503	306.427	418.497	421.122	643.366	243.211	335.602	2.75988						B. subtilis	D0	D2	D4	D7	D10	D15	D21		B. licheniformis	D0	D2	D4	D7	D10	D15	D21
B. megaterium	343.973	195.236	384.09	458.38	449.473	433.068	588.824	1.58728						A	280.19	123.404	229.27	264.541	157.765	71.0728	55.315		A	298.459	195.416	286.109	195.072	134.943	213.06	34.57
B. subtilis	253.745	98.0575	213.409	221.914	106.602	58.7468	68.4721	2.16634						B		97.8826	222.508	201.566	116.139	82.4919	128.03		B		268.648	356.546	133.097	236.074	388.389	184.924
B. licheniformis	261.328	231.142	322.828	153.746	203.722	298.735	108.61	5.40394						C		76.807	240.328	235.582	102.212	80.2971	116.894		C		240.15	353.974		236.934	377.056	86.7454
P. fluorescens	255.512	237.137	431.271	573.07	432.713	549.036	511.944	1.27655						D									D		246.421
														average	280.19	99.3644	230.702	233.896	125.372	77.9539	100.079	#DIV/0!	#DIV/0!	298.459	237.659	332.21	164.084	202.65	326.168	102.08
	0	2	4	7	10	15	21							SD	0	19.0518	7.34496	25.7371	23.6003	4.94748	31.9781	#DIV/0!	#DIV/0!	0	26.5886	32.6148	30.9876	47.8778	80.1136	62.332
B. mucilaginosus	321.434	323.993	429.737	481.199	775.269	393.305	457.203	1.32638	1.55119	0.855069
B. megaterium	394.438	213.537	399.635	484.376	643.328	892.492	959.788	1.8715	1.19255	1.56933				P. fluorescens	D0	D2	D4	D7	D10	D15	D21
B. subtilis	280.19	100.092	230.702	233.896	125.372	77.9539	100.079	2.30491	3.99737	0.576606				A	282.008	264.634	455.668	728.123	596.147	738.619	658.272
B. licheniformis	298.459	237.659	332.21	164.084	232.37	373.7	128.708	1.39784	1.62011	0.86281				B		203.467	503.844	705.072	457.696	1104.76	1030.5
P. fluorescens	282.008	269.131	465.279	658.407	553.983	776.903	912.983	1.72882	2.01569	0.857681				C		227.588	510.55		538.611	713.831	874.769
														D		348.568	391.053	542.027	623.477	805.162	849.788
originlab														average	282.008	261.064	465.279	658.407	553.983	840.594	853.333
	B. mucilaginosus	B. megaterium	B. subtilis	B. licheniformis	P. fluorescens
0	321.434	394.438	280.19	298.459	282.008
2	323.993	213.537	100.092	237.659	269.131
4	429.737	399.635	230.702	332.21	465.279
7	481.199	484.376	233.896	164.084	658.407
10	775.269	643.328	125.372	232.37	553.983
15	393.305	892.492	77.9539	373.7	776.903
21	457.203	959.788	100.079	128.708	912.983

[truncated: 12 more sheets: DIP, DOP, Dissolved P, pH, Data of soluble salt content, OD600&GIR, TAP&DIIP, pH&GIR correlation, salt content&GIR correlation, AMBP&DIIP correlation, pH&DIIP correlation, Sheet1]
